# Supplementary material for: Evidence for frequent incest in a cooperatively breeding mammal
Source: Biol Lett. 2014 Dec;10(12):20140898. doi: 10.1098/rsbl.2014.0898 (PMC4298196; doi:10.1098/rsbl.2014.0898)
Supplement: Data 21-11-14 [file rsbl20140898supp2.xlsx]

## Sheet: Table S1 data
parent_relatedness	Mothers_Status	groupID	mumID	dadID	year
-0.0646	EGP	1B	9B	4S	1998
-0.1403	natal	1B	8X	8D	1998
0.3005	EGP	1B	8Y	5F	1998
-0.2455	natal	2	9J	9X	1999
-0.1166	dispersed	1C	69	4Y	1999
-0.2772	EGP	2	8K	1L	1999
-0.0005	EGPdisp	1H	M3	9W	1999
0.1944	natal	1B	9E	L9	1999
-0.1195	dispersed	1H	C8	98	2000
0.1974	natal	1B	Z8	R8	2000
0.4678	natal	1B	AV	8B	2000
0.5582	natal	1B	Z8	8D	2000
0.5523	natal	4B	P4	8T	2000
0.1609	EGP	2	9J	8D	2000
0.3149	natal	1C	DB	BQ	2000
0.0202	natal	1B	9C	8C	2001
0.0366	EGP	2	8K	5F	2001
-0.0463	natal	2	H8	2E	2001
-0.0237	natal	2	TF001	9W	2001
-0.0608	natal	1B	8X	8C	2001
0.0091	EGP	2	TF001	8T	2001
-0.1926	natal	2	87	39	2001
-0.1327	natal	2	9J	H6	2001
-0.0051	natal	2	H8	9W	2001
0.3758	natal	2	9J	2E	2001
-0.198	EGP	2	8K	1M	2001
0.1957	EGP	2	8K	BC	2001
-0.2478	natal	1B	9C	8D	2001
-0.0794	natal	1B	9E	8B	2001
-0.0409	natal	1B	9E	8C	2001
-0.184	natal	1B	8X	8B	2001
-0.1457	natal	1B	BF025	8D	2001
-0.0166	natal	1B	9B	8C	2001
-0.1214	EGP	2	TF009	R8	2001
-0.0455	natal	2	TF007	D0	2001
-0.0215	EGP	1B	9B	9X	2001
0.0227	natal	1B	BF018	R8	2001
0.48	natal	1B	BF018	8D	2001
0.1273	natal	1B	9C	8B	2002
0.0307	dispersed	1H	M3	C9	2002
-0.1694	EGP	1H	HF031	1L	2002
0.0347	natal	1B	BF018	BM030	2002
0.1892	natal	1B	9E	BM028	2002
0.3008	natal	1B	9E	BM020	2002
-0.1995	natal	1B	9E	8D	2002
0.1573	natal	1B	BF025	8B	2002
-0.2824	dispersed	1H	C8	C9	2002
-0.2947	natal	1B	9B	8D	2002
-0.0565	EGP	4B	FF017	BC	2002
-0.0248	EGP	4B	FF017	X6	2002
-0.0073	EGP	4B	FF027	DM007	2002
-0.0031	natal	1H	HF031	BJ	2003
-0.1148	EGP	1B	BF100	HM013	2003
-0.1364	natal	1B	BF100	BM054	2003
-0.2651	dispersed	1H	M2	HM028	2003
-0.1815	dispersed	1H	M2	BJ	2003
-0.0414	dispersed	1H	M2	BT	2003
0.4878	natal	1H	HF031	9Q	2003
-0.1503	EGP	1B	9B	VM005	2003
-0.0209	natal	4B	FF032	1F	2003
0.0099	natal	4B	FF027	FM014	2003
0.2226	natal	4B	FF032	FM014	2003
0.0696	EGP	1B	8X	VM002	2003
-0.1402	natal	1B	BF025	BM024	2003
-0.0407	natal	1B	BF100	BM028	2003
-0.0049	natal	1B	BF099	BM024	2003
0.3574	natal	1B	BF100	BM024	2003
0.0095	natal	11	DF017	X6	2003
-0.0551	dispersed	1H	C8	BT	2003
-0.1885	dispersed	1K	AV	BQ	2003
-0.2911	EGP	1B	BF121	VM001	2004
-0.2247	EGP	1B	BF148	VM001	2004
-0.2156	EGP	1B	BF134	VM005	2004
0.0136	natal	1B	BF137	BM111	2004
0.1401	natal	1B	BF137	BM104	2004
0.1939	natal	1B	BF100	BM104	2004
-0.128	dispersed	1H	C8	9Q	2004
-0.1146	dispersed	1H	M3	9Q	2004
0.1205	dispersed	1H	C8	BJ	2004
0.4257	natal	4B	FF058	1F	2004
0.4677	natal	4B	FF024	W9	2004
0.5528	natal	4B	FF017	FM025	2004
-0.1061	EGPdisp	1K	AV	BT	2004
0.0577	EGPdisp	1K	AU	HM009	2004
0.3025	natal	1K	KF011	BQ	2004
-0.2745	EGP	1B	9B	VM001	2004
-0.1821	EGP	1B	9B	VM004	2004
0.0089	natal	1B	BF121	BM111	2004
0.1668	natal	1B	BF148	BM030	2004
0.2862	natal	1B	BF121	BM054	2004
0.6378	natal	1B	BF121	BM036	2004
0.1312	natal	1H	HF063	HM009	2004
-0.0596	dispersed	12	HF016	VM005	2004
0.0209	dispersed	12	HF021	VM001	2004
0.4488	natal	1B	BF148	BM036	2004
0.3347	natal	11	DF033	DM021	2004
-0.1305	dispersed	1K	AV	Y8	2004
0.1439	natal	2	TF001	D0	2004
0.1027	natal	1B	BF162	BM030	2004
0.7933	natal	1B	BF162	BM111	2004
0.2674	natal	4B	FF017	8T	2004
0.3417	natal	1K	KF011	Y8	2005
-0.1504	EGPdisp	1N	BF137	TM125	2005
-0.1016	EGPdisp	1N	BF137	D0	2005
-0.0502	EGPdisp	1N	BF186	1L	2005
0.1079	EGP	2	9J	HM069	2005
0.1763	natal	2	TF001	H6	2005
0.1377	natal	11	DF006	X6	2005
0.2692	dispersed	12	HF016	VM001	2005
-0.1567	natal	1H	HF068	HM034	2005
0.0119	natal	4B	FF067	FM014	2005
0.4629	natal	4B	FF066	FM014	2005
0.2551	natal	1H	HF039	HM009	2005
0.0098	natal	1B	BF162	BM029	2005
0.7233	natal	1B	BF203	8B	2005
-0.0249	natal	1B	9B	BM139	2005
0.1233	EGP	4B	FF059	TM103	2005
-0.1115	natal	4B	FF058	FM025	2005
0.4042	natal	4B	FF066	FM080	2005
-0.0496	natal	1B	BF215	BM139	2006
0.3135	natal	1B	BF202	BM030	2006
0.5392	natal	1B	BF025	BM036	2006
0.5392	natal	1B	BF025	BM036	2006
0.0379	EGP	2	TF128	BC	2006
-0.003	dispersed	15	VF019	KM042	2006
-0.0172	EGPdisp	15	HF021	KM026	2006
-0.1495	EGP	11	DF006	FM034	2006
-0.0886	EGP	11	DF006	FM072	2006
0.1948	EGP	4B	FF058	DM023	2006
-0.0514	natal	4B	FF091	FM087	2006
0.2445	natal	4B	FF067	FM054	2006
0.5789	natal	4B	FF066	FM025	2006
0.0056	EGP	1N	NF008	D0	2006
0.0906	EGP	1N	NF010	HM046	2006
-0.2915	EGP	7A	GF025	HM041	2006
-0.0528	EGP	1H	HF063	FM072	2006
0.1999	natal	1H	HF062	HM041	2006
-0.1535	EGP	11	DF022	FM034	2006
0.0076	EGP	11	DF017	FM054	2006
0.4331	EGP	1B	BF025	KM031	2006
-0.0069	dispersed	15	HF021	KM041	2006
-0.1864	EGP	4B	FF069	HM041	2006
-0.1589	EGP	4B	FF066	HM041	2006
0.0615	EGP	4B	FF069	HM052	2006
0.1058	EGP	4B	FF058	HM069	2006
-0.0496	natal	1B	BF215	BM139	2006
0.3145	natal	1B	8X	BM036	2006
-0.1006	EGP	11	DF022	FM073	2006
0.1306	EGP	11	DF006	FM068	2006
0.1714	natal	11	DF033	DM027	2006
0.3004	natal	11	DF056	BC	2006
0.0235	dispersed	15	VF010	KM041	2006
-0.2676	dispersed	15	HF016	KM018	2006
-0.1417	dispersed	15	HF021	KM018	2006
-0.1205	dispersed	15	HF016	KM031	2006
0.121	dispersed	15	HF021	KM031	2006
-0.3465	EGPdisp	15	HF021	TM103	2006
0.3504	natal	1H	HF039	HM005	2007
0.1248	EGP	15	VF037	KM053	2007
0.0734	natal	11	DF006	BC	2007
0.1422	natal	11	DF051	DM027	2007
0.189	natal	11	DF055	DM039	2007
0.3541	natal	11	DF051	DM023	2007
0.2207	natal	4B	FF066	FM105	2007
0.4445	natal	4B	FF058	FM102	2007
-0.0896	EGP	7A	GF023	HM098	2007
-0.0036	EGP	1B	BF202	TM111	2007
0.0157	EGP	1B	BF267	TM192	2007
-0.0893	natal	1B	BF215	BM111	2007
-0.0725	natal	1B	BF025	BM216	2007
0.1792	natal	1B	BF315	BM212	2007
0.7702	natal	1B	BF202	BM069	2007
0.0592	natal	11	DF017	BC	2007
-0.2597	dispersed	15	VF010	KM018	2007
0.1129	natal	4B	FF127	FM073	2008
0.3834	natal	15	VF035	KM032	2008
-0.0684	natal	1B	BF214	BM028	2008
-0.1888	dispersed	15	VF010	KM051	2008
-0.064	dispersed	15	VF010	KM032	2008
0.1621	natal	1H	HF080	BJ	2008
0.0307	natal	11	DF017	DM090	2008
0.2313	natal	11	DF006	DM023	2008
0.2458	natal	4B	FF108	FM073	2008
0.2507	natal	4B	FF138	FM105	2008
-0.1108	dispersed	15	VF019	KM031	2008
-0.1335	dispersed	15	HF016	KM048	2008
0.02	dispersed	15	HF016	KM032	2008
0.0088	EGP	1B	BF215	TM183	2008
-0.1468	natal	1B	BF214	BM111	2008
0.0075	natal	1B	BF267	BM228	2008
0.1271	dispersed	17	FF067	HM042	2008
0.1596	dispersed	17	FF069	HM092	2008
0.1898	dispersed	17	FF069	HM042	2008
0.1601	natal	11	DF055	DM027	2008
0.2191	natal	11	DF103	DM084	2008
0.1485	EGP	1H	HF120	GM019	2008
-0.1431	EGP	1B	BF215	HM078	2008
-0.1156	EGP	1B	BF214	DM054	2008
-0.008	EGP	1B	BF215	YM026	2008
0.1845	EGP	1B	BF267	TM183	2008
0.0295	natal	2	TF195	TM115	2008
-0.0734	natal	1H	HF118	HM098	2009
-0.0535	natal	1B	BF363	BM316	2009
0.0186	natal	1B	BF363	BM111	2009
0.019	natal	1B	BF215	BM028	2009
0.0512	natal	1B	BF363	BM212	2009
0.0235	natal	11	DF017	DM077	2009
0.1865	natal	7A	GF022	GM006	2009
-0.0245	EGP	1B	BF348	TM180	2009
0.0356	EGP	1B	BF215	TM145	2009
0.1094	EGP	1B	BF025	TM125	2009
0.501	EGP	1B	BF267	TM115	2009
0.1366	natal	4B	FF138	FM102	2009
0.0111	natal	15	VF035	KM051	2009
0.041	natal	15	VF092	VM050	2009
-0.0883	EGP	11	DF017	FM132	2009
-0.2884	natal	7A	GF047	GM026	2009
0.0485	natal	1B	BF361	BM285	2009
0.0564	natal	1B	BF267	BM210	2009
0.0849	natal	1B	BF214	BM030	2009
-0.149	EGP	7A	GF022	BJ	2010
-0.1942	natal	4B	FF133	FM073	2010
0.0709	EGP	1B	BF411	BM352	2010
0.0008	natal	1B	BF411	BM312	2010
-0.0687	EGP	1B	BF411	TM180	2010
0.093	EGP	1B	BF215	TM180	2010
0.0536	EGP	11	DF006	BM111	2010
0.1616	EGP	11	DF006	TM243	2010
-0.0263	dispersed	15	VF019	KM051	2010
0.0697	dispersed	15	VF019	KM048	2010
0.073	EGP	4B	FF133	TM111	2010
-0.1624	natal	4B	FF137	FM073	2010
0.187	natal	4B	FF145	FM073	2010
-0.0305	EGP	11	DF017	FM142	2010
0.2389	natal	11	DF055	DM023	2010
-0.107	natal	1B	BF215	BM216	2010
0.4399	natal	1B	BF411	BM420	2010
0.2466	EGP	11	DF017	TM125	2010
-0.0398	EGP	1H	HF118	GM049	2010
-0.1546	natal	1H	HF164	HM117	2010
0.0513	natal	1H	HF178	HM166	2010
0.1334	natal	7A	GF022	GM049	2010
0.0679	EGP	1B	BF215	TM240	2010
0.0159	natal	1B	BF439	BM410	2010
0.2696	natal	1B	BF411	BM210	2010
-0.1679	EGP	15	VF033	TM243	2011
-0.0636	natal	4B	FF133	FM176	2011
0.0232	natal	4B	FF137	FM177	2011
0.0927	natal	4B	FF152	FM176	2011
0.1214	natal	4B	FF133	FM177	2011
-0.096	natal	1H	HF178	HM117	2011
-0.0321	EGP	11	DF055	BM420	2011
-0.1662	natal	1B	BF473	BM111	2011
0.0733	natal	1B	BF454	BM419	2011
0.5241	natal	1B	BF483	BM445	2011
0.0489	natal	1B	BF426	BM310	2011
0.2293	natal	11	DF137	DM027	2011
-0.3814	EGP	15	VF033	TM271	2011

## Sheet: Table S2 data
mean_relatedness	group_age	group_size	packID	year
-0.2884	2147	10	7A	2009
-0.2824	1055	18	1H	2002
-0.2824	1123	18	1H	2002
-0.262664	2382	21	1B	2002
-0.2597	762	14	15	2007
-0.2455	1238	27	2	1999
-0.228	1565	19	4B	2002
-0.207656	2315	19	1B	2002
-0.1942	4145	12	4B	2010
-0.1891	1127	3	1K	2004
-0.1886	639	8	11	2000
-0.1885	991	4	1K	2003
-0.186533	2525	18	1B	2003
-0.186	793	9	11	2000
-0.184157	2035	20	1B	2001
-0.1748	524	11	15	2007
-0.1724	1748	20	2	2000
-0.1724	1813	19	2	2000
-0.1598	1336	5	1K	2004
-0.1546	3915	16	1H	2010
-0.1538	3722	15	1H	2009
-0.151571	1894	15	1B	2001
-0.1464	840	31	1B	1998
-0.128675	1828	15	1B	2001
-0.12835	1222	22	1B	1999
-0.128	1557	25	1H	2004
-0.12095	1493	16	4B	2002
-0.1198	1506	28	1B	2000
-0.1198	1614	12	1B	2000
-0.11905	2182	24	2	2001
-0.1166	825	10	1C	1999
-0.1108	931	9	11	2001
-0.108375	382	9	1H	2000
-0.1027	1754	21	1B	2001
-0.1003	1879	18	2	2001
-0.0999	1052	13	15	2008
-0.09626	1482	21	1H	2003
-0.09372	925	13	15	2008
-0.0848	358	6	5	1997
-0.0817	658	10	4B	2000
-0.0772	4921	23	2	2009
-0.07706	372	13	15	2006
-0.0743	115	10	4B	1998
-0.0734	3441	18	1H	2009
-0.06965	4562	26	1B	2008
-0.0689	1195	18	1H	2003
-0.0684	4390	25	1B	2008
-0.0657333	4225	16	1H	2011
-0.062125	2244	19	1B	2002
-0.0567	2018	24	1H	2005
-0.053	47	0	4B	1998
-0.052	408	8	4B	1999
-0.05165	4049	15	1H	2010
-0.0469167	1957	21	1B	2001
-0.0456143	1297	16	1H	2003
-0.043	1958	20	2	2001
-0.04165	1873	18	14	2010
-0.0415	2177	29	1B	2002
-0.0407	1658	26	1H	2004
-0.039475	554	6	12	2004
-0.0381	1561	9	1K	2005
-0.0349	1292	25	1B	1999
-0.0255	1178	8	4B	2001
-0.0249	3488	28	1B	2005
-0.02266	4753	29	1B	2009
-0.01455	854	15	15	2008
-0.0133	2608	25	1H	2006
-0.0132333	1344	12	15	2009
-0.01265	964	10	4B	2001
-0.0076	85	5	13	2004
-0.0069	300	14	15	2006
-0.00463333	1110	8	4B	2001
-0.003	155	10	15	2006
0.0008	5056	33	1B	2010
0.0123	4307	10	4B	2010
0.0136	2106	20	1B	2001
0.0165	1420	11	7A	2007
0.0211286	2597	17	1B	2003
0.0222	2069	26	14	2010
0.0229	449	11	1H	2001
0.0231	902	6	12	2005
0.0235	3862	28	11	2009
0.0295	4766	21	2	2008
0.0307	930	19	1H	2002
0.031	1448	13	11	2002
0.0377	1667	8	15	2010
0.0380714	1491	4	1K	2005
0.04045	1452	17	14	2009
0.045125	1841	13	11	2003
0.0489	970	9	14	2007
0.0489	5582	21	1B	2011
0.05328	4597	11	4B	2011
0.0539	998	9	11	2001
0.05515	790	8	4B	2000
0.055375	1724	18	4B	2003
0.058075	1159	9	14	2008
0.0592	3368	14	11	2007
0.0618	5326	26	2	2010
0.0624	1483	12	15	2009
0.0625	1519	17	14	2009
0.06385	1531	13	11	2002
0.0653	5377	21	1B	2010
0.06622	4982	27	1B	2009
0.0697	1586	10	15	2010
0.0734	3146	11	11	2007
0.0753	5306	23	1B	2010
0.07745	1672	13	11	2003
0.08606	2066	13	11	2004
0.0867	1684	17	1B	2000
0.0933	2411	24	1H	2006
0.0957	2929	25	1B	2004
0.0975	2767	17	7A	2011
0.102133	2665	20	1B	2003
0.10325	3002	27	1B	2004
0.12265	1297	18	14	2008
0.126125	5532	22	1B	2011
0.12715	1193	3	1K	2004
0.1298	2777	23	1B	2003
0.131	3508	13	11	2008
0.1312	1729	30	1H	2004
0.1334	2544	11	7A	2010
0.1366	3945	16	4B	2009
0.1377	2291	16	11	2005
0.1377	2385	16	11	2005
0.1377	2454	16	11	2005
0.1377	2567	18	11	2005
0.14635	2671	23	4B	2005
0.150917	3291	15	11	2007
0.1538	543	7	17	2008
0.1621	3131	14	1H	2008
0.16222	4248	28	1B	2007
0.167886	3423	22	2	2005
0.16886	3877	26	1B	2006
0.1865	1875	13	7A	2009
0.1865	1977	11	7A	2009
0.1865	2054	10	7A	2009
0.1944	1364	20	1B	1999
0.2066	3664	26	11	2008
0.211767	2206	16	11	2004
0.2293	4689	22	11	2011
0.2315	379	8	7A	2004
0.2359	2977	24	11	2006
0.2389	4314	20	11	2010
0.242833	2071	21	4B	2004
0.2469	775	9	14	2007
0.2479	3262	22	2	2004
0.2551	2118	25	1H	2005
0.257333	2796	23	4B	2006
0.2674	2249	25	4B	2004
0.2692	831	7	12	2005
0.2692	967	5	12	2005
0.270033	3693	15	4B	2008
0.2797	3413	15	4B	2008
0.312567	2439	18	4B	2005
0.314333	3544	14	4B	2008
0.3149	1431	27	1C	2000
0.3255	276	6	12	2003
0.3326	3333	10	4B	2007
0.335575	3589	26	1B	2006
0.3504	2746	24	1H	2007
0.36655	3448	28	1B	2005
0.4488	3076	28	1B	2004
0.4618	307	8	7A	2004
0.4642	1632	8	17	2011
0.477925	3146	21	1B	2004
0.4792	3688	29	2	2005
0.6803	3760	18	2	2006
